# Supplementary material for: A New Paclitaxel Formulation Based on Secretome Isolated from Mesenchymal Stem Cells Shows a Significant Cytotoxic Effect on Osteosarcoma Cell Lines
Source: Pharmaceutics. 2023 Sep 19;15(9):2340. doi: 10.3390/pharmaceutics15092340 (PMC10537652; doi:10.3390/pharmaceutics15092340)
Supplement: Supplementary file 1 [file pharmaceutics-15-02340-s001.zip]

Archive with 1 entries (1 files):
- pharmaceutics-2556191-supplementary.pdf
